# Supplementary material for: Plasma Fibronectin Drives Macrophage Elongation via Integrin β3–Tie2 Axis in Blood Clots
Source: Cancers (Basel). 2025 Nov 26;17(23):3780. doi: 10.3390/cancers17233780 (PMC12691047; doi:10.3390/cancers17233780)
Supplement: Supplementary file 1 [file cancers-17-03780-s001.zip]

Archive with 1 entries (1 files):
- cancers-3952150-supplementary.pdf
